# Supplementary material for: Genetic Adaptation of Achromobacter sp. during Persistence in the Lungs of Cystic Fibrosis Patients
Source: PLoS One. 2015 Aug 27;10(8):e0136790. doi: 10.1371/journal.pone.0136790 (PMC4552427; doi:10.1371/journal.pone.0136790)
Supplement: S1 Table — (XLSX) [file pone.0136790.s002.xlsx]

## Sheet: Ark1
Patients No.	Functional Category	Isolate	Mutation Type	Amino Acid Substitution	Protein	Provean Score	Provean Prediction
CF1	hypothetical protein	b	deletion	10 bp	hypothetical protein
CF1	Iron acquisition and metabolism	c	deletion	15 bp	heme uptake transmembrane sensor
CF1	Cell wall and capsule	b	insertion	13 bp	Flagellar motor rotation protein MotB
CF1		b	intergenic
CF1		b	intergenic
CF1		c	intergenic
CF1		c	intergenic
CF1		c	intergenic
CF1	Amino acids and derivatives	b	nonsynonymous	Ala86Glu	Threonine dehydratase, catabolic	-4482	Deleterious
CF1	Amino acids and derivatives	b	nonsynonymous	Leu103Pro	Branched-chain amino acid transport ATP-binding protein LivF	-5177	Deleterious
CF1	Amino acids and derivatives	b+c	nonsynonymous	Gly175Asp	Transcriptional repressor of PutA and PutP / Proline dehydrogenase (EC 1.5.99.8) (Proline oxidase) /Delta-1-pyrroline-5-carboxylate dehydrogenase (EC	6360	Neutral
CF1	Carbohydrates	c	nonsynonymous	Thr102Ser	Citrate synthase	-1848	Neutral
CF1	Fatty acids, Lipids, and isoprenoids	b	nonsynonymous	His271Arg	Esterase/lipase	0	Neutral
CF1	Membrane transport	b	nonsynonymous	Arg216Ser	Dipeptide transport system permease protein DppB	-5317	Deleterious
CF1	Membrane transport	b	nonsynonymous	Asp332Asn	ABC transporter substrate-binding protein	-1567	Neutral
CF1	Membrane transport	b+c	nonsynonymous	Cys175Phe	Predicted permease	7950	Neutral
CF1	Membrane transport	b+c	nonsynonymous	Thr201Ala	Branched-chain amino acid transport ATP-binding protein LivF	3995	Neutral
CF1	Membrane transport	c	nonsynonymous	Phe126Ser	ABC transporter substrate-binding protein	-3456	Deleterious
CF1	Membrane transport	c	nonsynonymous	Ile143Asn	Predicted permease	0.867	Neutral
CF1	Metabolism of aromatic compounds	b	nonsynonymous	Met232Val	3-oxoadipate CoA-transferase subunit B	-0.024	Neutral
CF1	Metabolism of aromatic compounds	b	nonsynonymous	Pro101Leu	Transcriptional regulator, IclR family	5300	Neutral
CF1	Nitrogen metabolism	b	nonsynonymous	Val190Met	Nitrogen regulation protein NR(I)	-1.865	Neutral
CF1	Regulation and cell signaling	b	nonsynonymous	Gln208Leu	two-component system sensor protein	-1.533	Neutral
CF1	Regulation and cell signaling	b	nonsynonymous	Gln165His	two-component sensor kinase	-0.499	Neutral
CF1	Regulation and cell signaling	b	nonsynonymous	Ala197Val	Osmosensitive K+ channel histidine kinase KdpD	-2314	Neutral
CF1	Regulation and cell signaling	b	nonsynonymous	Ile203Leu	Chromosome initiation inhibitor	1129	Neutral
CF1	Regulation and cell signaling	c	nonsynonymous	Arg206Trp	two-component system sensor protein	-3931	Deleterious
CF1	Resistance	b	nonsynonymous	Val46Ile	Transcriptional regulator, ArsR family	-0.997	Neutral
CF1	Resistance	c	nonsynonymous	Met1?/initiator codon variant	Sodium/bile acid symporter family
CF1	Respiration	b	nonsynonymous	Gln58Arg	Dna binding response regulator PrrA (RegA)	1174	Neutral
CF1	Stress response	b	nonsynonymous	Arg144Ser	Lactoylglutathione lyase	0.263	Neutral
CF1	Transcription and translation	b	nonsynonymous	Met25Val	putative RNA polymerase ECF-subfamily sigma factor	1797	Neutral
CF1	Transcription and translation	b	nonsynonymous	Val139Glu	Serine-protein kinase RsbW	-1167	Neutral
CF1	Transcription and translation	b	nonsynonymous	Gly114Ala	Cysteinyl-tRNA synthetase	3981	Neutral
CF1	Transcription and translation	b+c	nonsynonymous	Ser39Ile	adenine(1518)-N(6)/adenine(1519)-N(6))-dimethyltransferase	6000	Neutral
CF1	Transcription and translation	b+c	nonsynonymous	Ser58Thr	adenine(1518)-N(6)/adenine(1519)-N(6))-dimethyltransferase	-0.310	Neutral
CF1	Transcription and translation	c	nonsynonymous	Lys189Asn	Translation elongation factor G"	-4055	Deleterious
CF1	Transcription and translation	c	nonsynonymous	Ala167Thr	4-amino-6-deoxy-N-Acetyl-D-hexosaminyl-(Lipid carrier) acetyltrasferase	0.033	Neutral
CF1	Unknown function	b	nonsynonymous	Leu3Val	Uncharacterized protein SCO3165	0.290	Neutral
CF1	Virulence, disease and defence	b	nonsynonymous	Gly364Asp	Acetyl-coenzyme A synthetase	-7000	Deleterious
CF1	Virulence, disease and defence	b	nonsynonymous	Arg247Gly	Type III secretion inner membrane protein (YscD,homologous to flagellar export components)	-0.950	Neutral
CF1	Virulence, disease and defence	b	nonsynonymous	Asp194Glu	Type III secretion cytoplasmic protein (YscL)	-1985	Neutral
CF1	Virulence, disease and defence	b+c	nonsynonymous	Ser140Ala	Gamma-glutamyltranspeptidase	2861	Neutral
CF1	Virulence, disease and defence	c	nonsynonymous	Val152Glu	Apolipoprotein N-acyltransferase (EC 2.3.1.-) / Copper homeostasis protein CutE	-5954	Deleterious
CF1	Regulation and cell signaling	b	stop lost	Ter351Glnext*	Osmosensitive K+ channel histidine kinase KdpD
CF1		b	synonymous	Ala146Ala	Quinolinate phosphoribosyltransferase
CF1		b	synonymous	Thr263Thr	ABC transporter, permease protein, putative
CF1		b	synonymous	Tyr648Tyr	Zinc-regulated outer membrane receptor
CF1		b+c	synonymous	Ser90Ser	Adenylosuccinate lyase
CF1		b+c	synonymous	His41His	ABC-type sugar transport system periplasmic component-like
CF1		c	synonymous	Ala948Ala	Assimilatory nitrate reductase large subunit
CF1		c	synonymous	Arg419Arg	Aspartate aminotransferase
CF2	Amino acids and derivatives	b+c	deletion	281 bp	Tryptophan synthase beta chain (79 bp, 5') and Acetylornithine deacetylase (50 bp,3')
CF2	Antibiotic resistance	c	deletion	1492 bp	Murein-DD-endopeptidase (1225 bp, 5') and Transcriptional repressor, BlaI/MecI family (270 bp, 3')
CF2	Membrane transport	c	deletion	15 bp	ABC-type transport system involved in resistance to organic solvents, periplasmic component
CF2		b	intergenic
CF2		b	intergenic
CF2		b	intergenic
CF2		b+c	intergenic
CF2		b+c	intergenic
CF2		b+c	intergenic
CF2		c	intergenic
CF2		c	intergenic
CF2	Amino acids and derivatives	b	nonsynonymous	Ser282Asn	Opine dehydrogenase	-0.589	Neutral
CF2	Amino acids and derivatives	b+c	nonsynonymous	Tyr77Cys	Cystathionine gamma-synthase	-8919	Deleterious
CF2	Amino acids and derivatives	c	nonsynonymous	Asp156Glu	Aspartate racemase	-0.889	Neutral
CF2	Amino acids and derivatives	c	nonsynonymous	Glu251Asp	Glutamate Aspartate periplasmic binding protein precursor GltI	-2994	Deleterious
CF2	Carbohydrates	c	nonsynonymous	Glu21Lys	Malate synthase G	-1966	Neutral
CF2	Cell wall and capsule	b+c	nonsynonymous	Arg125Trp	Glucose-1-phosphate thymidylyltransferase	-3200	Deleterious
CF2	Cell wall and capsule	b+c	nonsynonymous	Leu719Gln	Outer membrane protein Imp, required for envelope biogenesis / Organic solvent tolerance protein precursor	-4587	Deleterious
CF2	Cell wall and capsule	c	nonsynonymous	Glu204Gly	DNA-binding capsular synthesis response regulator RcsB	-3405	Deleterious
CF2	Cell wall and capsule	c	nonsynonymous	Gln548Glu	Outer membrane protein Imp, required for envelope biogenesis / Organic solvent tolerance protein precursor	-2500	Deleterious
CF2	Hypothetical protein	b	nonsynonymous	Leu516Trp	hypothetical protein	-5333	Deleterious
CF2	Metabolism	b	nonsynonymous	Ser302Ile	Unknown, probable lipopolysaccharide biosynthesis protein	-4033	Deleterious
CF2	Metabolism	c	nonsynonymous	Leu95Pro	ATP-binding protein PhnN; Guanylate kinase	-6714	Deleterious
CF2	Potasium metabolism	b	nonsynonymous	Leu383Gln	Osmosensitive K+ channel histidine kinase KdpD	-5108	Deleterious
CF2	Potasium metabolism	c	nonsynonymous	Leu72Gln	Osmosensitive K+ channel histidine kinase KdpD	-5636	Deleterious
CF2	Regulation and cell signaling	c	nonsynonymous	Met40Val	two-component system sensor protein	-0.821	Neutral
CF2	Resistance to organophosphates	b+c	nonsynonymous	Pro317Leu	aryldialkylphosphatase	-1333	Neutral
CF2	Respiration	c	nonsynonymous	Thr538Pro	Cytochrome O ubiquinol oxidase subunit I	-5411	Deleterious
CF2	Stress response	c	nonsynonymous	Arg362Gly	Gamma-glutamyltranspeptidase	-5714	Deleterious
CF2	Transcription and translation	b+c	nonsynonymous	Arg605Gln	C-5 cytosine-specific DNA methylase	3123	Neutral
CF2	Transcription and translation	b+c	nonsynonymous	His296Arg	Transcription termination factor Rho	4371	Neutral
CF2	Transcription and translation	b+c	nonsynonymous	Ala32Ser	Transcriptional regulator, Cro/CI family	-2800	Deleterious
CF2	Transcription and translation	c	nonsynonymous	Ala110Thr	probable LysR-family transcriptional regulator	0.113	Neutral
CF2	Transcription and translation	c	nonsynonymous	Pro182Ser	Transcriptional regulator, LysR family	-5199	Deleterious
CF2	Amino acids and derivatives	c	stop	Tyr233*	Putrescine ABC transporter putrescine-binding protein PotF
CF2	Respiration	b	stop	Trp147*	Cytochrome O ubiquinol oxidase subunit I
CF2	Transcription and translation	c	stop	Ser270*	Sigma factor RpoE negative regulatory protein RseB precursor
CF2		b+c	synonymous	Thr158Thr	ABC sugar transporter, periplasmic ligand binding protein
CF2		b+c	synonymous	Ala141Ala	ADP-heptose synthase (EC 2.7.-.-) / D-glycero-beta-D-manno-heptose 7-phosphate kinase
CF2		c	synonymous	Asp201Asp	Fimbriae usher protein StdB
CF2		c	synonymous	Asp88Asp	Putative cytoplasmic protein
CF2		c	synonymous	Leu232Leu	Response regulator of zinc sigma-54-dependent two-component system
CF3		b+c	intergenic
CF3		c	intergenic
CF3		c	intergenic
CF3	Metabolism	b+c	nonsynonymous	Leu306Pro	Methyltransferase type 12	-2976	Deleterious
CF3		b+c	synonymous	Gly853Gly	outer membrane autotransporter
CF4	Antibiotic resistance	c	deletion	188 bp	Transcription repressor of multidrug efflux pump acrAB operon, TetR (AcrR) family (162 b, 5') + hypothetical protein (11 b, 5')
CF4	Metabolism	b+c	deletion	3 bp	FAD-binding protein/putative oxidoreductase
CF4	Transcription and translation	c	insertion	1 bp	Protein-N(5)-glutamine methyltransferase PrmB, methylates LSU ribosomal protein L3p
CF4		b+c	intergenic
CF4		b+c	intergenic
CF4		b+c	intergenic
CF4		b+c	intergenic
CF4		c	intergenic
CF4	Cell wall and capsule	b	nonsynonymous	Phe33Val	O-antigen acetylase	-5987	Deleterious
CF4	Hypothetical protein	c	nonsynonymous	Leu74Pro	hypothetical protein	-6000	Deleterious
CF4	Membrane transport	c	nonsynonymous	Glu118Lys	probable ABC transporter ATP-binding protein	-0.463	Neutral
CF4	Membrane transport	c	nonsynonymous	Leu197Gln	ABC transporter substrate-binding protein	-4767	Deleterious
CF4	Metabolism	c	nonsynonymous	Leu433Arg	Amidase	-5281	Deleterious
CF4	Putative exported protein	c	nonsynonymous	Leu8Arg	putative exported protein	-4422	Deleterious
CF4	Regulation and cell signaling	b+c	nonsynonymous	Arg111Trp	GTP pyrophosphokinase (EC 2.7.6.5), (p)ppGpp synthetase II / Guanosine-3',5'-bis(diphosphate) 3'-pyrophosphohydrolase	11177	Neutral
CF4	Regulation and cell signaling	c	nonsynonymous	Leu526Pro	GTP pyrophosphokinase (EC 2.7.6.5), (p)ppGpp synthetase II / Guanosine-3',5'-bis(diphosphate) 3'-pyrophosphohydrolase	-6969	Deleterious
CF4	Regulation and cell signaling	c	nonsynonymous	Arg67Cys	Glycine cleavage system transcriptional activator	-3827	Deleterious
CF4	RNA metabolism	c	nonsynonymous	Trp37Arg	Ribosomal RNA large subunit methyltransferase N	-13783	Deleterious
CF4	Transcription and translation	b+c	nonsynonymous	Asp274Ala	LysR-family transcriptional regulator	-6124	Deleterious
CF4	Transcription and translation	b+c	nonsynonymous	Gln409Leu	Carboxyl-terminal protease	-5549	Deleterious
CF4	Transcription and translation	c	nonsynonymous	Asp9Gly	Serine-protein kinase RsbW	-0.883	Neutral
CF4	Cell wall and capsule	c	stop	Gln39*	capsular polysaccharide biosynthesis protein
CF4		b	synonymous	Ala587Ala	Dipeptide-binding ABC transporter, periplasmic substrate-binding component
CF4		b+c	synonymous	Thr198Thr	rRNA small subunit methyltransferase I
CF5	DNA repair	c	deletion	112 bp	DNA alkylation repair enzyme
CF5	hypothetical protein	c	deletion	50 bp	hypothetical
CF5	Membrane transport	b	deletion	3 bp	TRAP dicarboxylate transporter, DctM subunit, unknown substrate 7
CF5	Membrane transport	c	deletion	3 bp	Branched-chain amino acid transport ATP-binding protein LivG
CF5	Membrane transport	c	deletion	3 bp	Branched-chain amino acid transport ATP-binding protein LivG	-12849	Deleterious
CF5	Transcription and translation	b	deletion	3 bp	LysR-family transcriptional regulator	-7661	Deleterious
CF5	Cell wall and capsule	b+c	insertion	1 bp	capsular polysaccharide biosynthesis protein
CF5	hypothetical protein	c	insertion	2 bp	hypothetical protein
CF5		b	intergenic
CF5		b	intergenic
CF5		b	intergenic
CF5		b	intergenic
CF5		b	intergenic
CF5		b	intergenic
CF5		b	intergenic
CF5		b	intergenic
CF5		b	intergenic
CF5		b	intergenic
CF5		b	intergenic
CF5		b	intergenic
CF5		b	intergenic
CF5		b	intergenic
CF5		b	intergenic
CF5		b	intergenic
CF5		b	intergenic
CF5		b	intergenic
CF5		b	intergenic
CF5		b+c	intergenic
CF5		b+c	intergenic
CF5		b+c	intergenic
CF5		b+c	intergenic
CF5		b+c	intergenic
CF5		b+c	intergenic
CF5		b+c	intergenic
CF5		b+c	intergenic
CF5		c	intergenic
CF5		c	intergenic
CF5		c	intergenic
CF5		c	intergenic
CF5		c	intergenic
CF5		c	intergenic
CF5		c	intergenic
CF5		c	intergenic
CF5		c	intergenic
CF5		c	intergenic
CF5		c	intergenic
CF5		c	intergenic
CF5		c	intergenic
CF5		c	intergenic
CF5		c	intergenic
CF5		c	intergenic
CF5		c	intergenic
CF5		c	intergenic
CF5		c	intergenic
CF5		c	intergenic
CF5		c	intergenic
CF5		c	intergenic
CF5		c	intergenic
CF5		c	intergenic
CF5		c	intergenic
CF5		c	intergenic
CF5		c	intergenic
CF5		c	intergenic
CF5		c	intergenic
CF5		c	intergenic
CF5		c	intergenic
CF5		c	intergenic
CF5		c	intergenic
CF5		c	intergenic
CF5	Amino acids and derivatives	b	nonsynonymous	Ser23Pro	Branched-chain amino acid transport ATP-binding protein LivG	-2691	Deleterious
CF5	Amino acids and derivatives	b+c	nonsynonymous	Arg45Cys	D-3-phosphoglycerate dehydrogenase	-3063	Deleterious
CF5	Amino acids and derivatives	c	nonsynonymous	Val280Ala	Gamma-glutamyltranspeptidase	0.599	Neutral
CF5	Amino acids and derivatives	c	nonsynonymous	Gly254Ser	branched-chain amino acid-binding protein	-4033	Deleterious
CF5	Amino acids and derivatives	c	nonsynonymous	Leu109Pro	Phenylacetic acid degradation protein PaaD, thioesterase	-6983	Deleterious
CF5	Amino acids and derivatives	c	nonsynonymous	Pro57His	pyridoxal phosphate-dependent deaminase, putative	-7600	Deleterious
CF5	Aminoacids and derivatives	b	nonsynonymous	Leu228Pro	Transcriptional regulator, GntR family domain / Aspartate aminotransferase	-3467	Deleterious
CF5	Aminoacids and derivatives	b+c	nonsynonymous	Arg511Gln	Acetoacetyl-CoA synthetase [leucine]	-0.426	Neutral
CF5	Aminoacids and derivatives	b+c	nonsynonymous	Asn79Ser	Homoserine O-acetyltransferase	-1188	Neutral
CF5	Aminoacids and derivatives	c	nonsynonymous	Gly54Asp	5-carboxymethyl-2-oxo-hex-3- ene-1,7-dioate decarboxylase (EC 4.1.1.68) / 2-hydroxyhepta-2,4-diene-1,7-dioate isomerase	-0.233	Neutral
CF5	Aminoacids and derivatives	c	nonsynonymous	Thr40Ala	3-dehydroquinate synthase	-3653	Deleterious
CF5	Aminoacids and derivatives	c	nonsynonymous	Asn172Ser	Methionine ABC transporter substrate-binding protein	-4982	Deleterious
CF5	Aminoacids and derivatives	c	nonsynonymous	Ala152Val	Glutamate Aspartate transport ATP-binding protein GltL	-3640	Deleterious
CF5	Aminoacids and derivatives	c	nonsynonymous	Ala269Thr	Transcriptional regulator, GntR family domain / Aspartate aminotransferase	-2973	Deleterious
CF5	Antibiotic resistance	b	nonsynonymous	Phe384Leu	D-alanyl-D-alanine carboxypeptidase	-1977	Neutral
CF5	Antibiotic resistance	c	nonsynonymous	Pro351Leu	Membrane fusion protein of RND family multidrug efflux pump	-8167	Deleterious
CF5	Antibiotic resistance	c	nonsynonymous	Pro202Leu	Beta-lactamase class C and other penicillin binding proteins	-9433	Deleterious
CF5	Aromatic compund metabolism	b	nonsynonymous	Arg44Cys	Aromatic ring-cleaving dioxygenase	-7652	Deleterious
CF5	Aromatic compund metabolism	b+c	nonsynonymous	Pro255Leu	Protein containing domains DUF403	1567	Neutral
CF5	Carbohydrates	b+c	nonsynonymous	Tyr68Cys	TcuA: flavoprotein used to oxidize tricarballylate to cis-aconitate	-6114	Deleterious
CF5	Carbohydrates	b+c	nonsynonymous	Gly923Ser	Alpha-amylase	-3386	Deleterious
CF5	Carbohydrates	c	nonsynonymous	Trp267Arg	D-galactonate transporter	-13635	Deleterious
CF5	Carbohydrates	c	nonsynonymous	Tyr65Cys	Glycerol-3-phosphate ABC transporter, periplasmic glycerol-3-phosphate-binding protein periplasmic glycerol-3-phosphate-binding protein	-5169	Deleterious
CF5	Carbohydrates	c	nonsynonymous	Ile215Val	Omega-amino acid--pyruvate aminotransferase	-0.851	Neutral
CF5	Carbohydrates/respiration	b+c	nonsynonymous	His201Arg	D-amino acid dehydrogenase small subunit	-0.989	Neutral
CF5	Cell wall and capsule	b	nonsynonymous	Arg178Cys	UDP-N-acetylmuramoylalanine--D-glutamate ligase	-0.544	Neutral
CF5	Cell wall and capsule	b	nonsynonymous	Pro157Ser	dTDP-4-dehydrorhamnose 3,5-epimerase	-5987	Deleterious
CF5	Cell wall and capsule	b	nonsynonymous	Ala38Val	Outer membrane protein assembly factor YaeT precursor	1943	Neutral
CF5	Cell wall and capsule	b	nonsynonymous	Ser312Gly	UDP-N-acetylglucosamine--N-acetylmuramyl-(pentapeptide) pyrophosphoryl-undecaprenol N-acetylglucosamine transferase	-2922	Deleterious
CF5	Cell wall and capsule	c	nonsynonymous	Gln190Arg	Cell morphology protein	-2547	Deleterious
CF5	Cell wall and capsule	c	nonsynonymous	Tyr182Cys	DedA protein	-7303	Deleterious
CF5	Cell wall and capsule	c	nonsynonymous	Ala283Thr	AmpG permease	-1629	Neutral
CF5	Cell wall and capsule	c	nonsynonymous	Val156Ala	AmpG permease	-3676	Deleterious
CF5	Cell wall and capsule	c	nonsynonymous	Leu38Pro	Monofunctional biosynthetic peptidoglycan transglycosylase	-0.340	Neutral
CF5	Cofactors, vitamins, prostetic groups, pigments	b+c	nonsynonymous	Arg176Se	2-dehydropantoate 2-reductase	4367	Neutral
CF5	Cofactors, vitamins, prostetic groups, pigments	b+c	nonsynonymous	Ser360Pro	8-amino-7-oxononanoate synthase	7733	Neutral
CF5	Cofactors, vitamins, prostetic groups, pigments	c	nonsynonymous	His190Arg	2-octaprenyl-3-methyl-6-methoxy-1,4-benzoquinol hydroxylase	-8000	Deleterious
CF5	Degradation of nylon oligomers	c	nonsynonymous	Thr228Ala	endo-type 6-aminohexanoate oligomer hydrolase	-3676	Deleterious
CF5	DNA repair	b	nonsynonymous	Gln166Arg	ATPase involved in DNA repair	-1150	Neutral
CF5	DNA repair	c	nonsynonymous	Gly375Ser	Excinuclease ABC subunit A, dimeric form	-2349	Neutral
CF5	DNA repair	c	nonsynonymous	Val231Ala	Endonuclease/Exonuclease/phosphatase family protein	-0.129	Neutral
CF5	DNA repair	c	nonsynonymous	Ala53Gly	DNA alkylation repair enzyme	-2278	Neutral
CF5	DNA repair	c	nonsynonymous	Ala53Gly	DNA alkylation repair enzyme	-2278	Neutral
CF5	Fatty acids, Aminoacids, carbohydrates	c	nonsynonymous	Ser17Gly	Glycerate kinase	-3689	Deleterious
CF5	Fatty acids, Aminoacids, carbohydrates	c	nonsynonymous	Lys183Arg	3-hydroxyacyl-CoA dehydrogenase	0.124	Neutral
CF5	Fatty acids, Lipids, and isoprenoids	b	nonsynonymous	Gly127Asp	3-oxoacyl-[acyl-carrier protein] reductase	-6993	Deleterious
CF5	Fatty acids, Lipids, and isoprenoids	b	nonsynonymous	Ala145Pro	Lipid A export ATP-binding/permease protein MsbA"	-2115	Neutral
CF5	Fatty acids, Lipids, and isoprenoids	b+c	nonsynonymous	Pro114Leu	Phytanoyl-CoA dioxygenase	-3683	Deleterious
CF5	Fatty acids, Lipids, and isoprenoids	b+c	nonsynonymous	Leu210Ser	1-acyl-sn-glycerol-3-phosphate acyltransferase	1184	Neutral
CF5	Fatty acids, Lipids, and isoprenoids	c	nonsynonymous	Thr8Ala	D-beta-hydroxybutyrate dehydrogenase	-4831	Deleterious
CF5	Fatty acids, Lipids, and isoprenoids	c	nonsynonymous	Tyr92His	Outer membrane phospholipase A	-1441	Neutral
CF5	Fatty acids, Lipids, and isoprenoids	c	nonsynonymous	Ala27Thr	3-oxoacyl-[acyl-carrier protein] reductase	-0.972	Neutral
CF5	hypothetical protein	b	nonsynonymous	Ser169Pro	hypothetical protein	-2151	Neutral
CF5	hypothetical protein	b	nonsynonymous	Phe175Leu	hypothetical protein	-5833	Deleterious
CF5	hypothetical protein	b	nonsynonymous	Thr264Ala	hypothetical protein	-1407	Neutral
CF5	hypothetical protein	b	nonsynonymous	Ile64Thr	hypothetical protein	1264	Neutral
CF5	hypothetical protein	b	nonsynonymous	Ser211Gly	hypothetical protein	-1722	Neutral
CF5	hypothetical protein	b+c	nonsynonymous	Tyr56Cys	hypothetical protein	-7167	Deleterious
CF5	hypothetical protein	b+c	nonsynonymous	Leu4Pro	hypothetical protein	-3724	Deleterious
CF5	hypothetical protein	b+c	nonsynonymous	Thr153Ala	hypothetical protein	0.000	Neutral
CF5	hypothetical protein	c	nonsynonymous	Val101Ala	hypothetical protein	-3928	Deleterious
CF5	hypothetical protein	c	nonsynonymous	Val336Met	hypothetical protein	0.833	Neutral
CF5	hypothetical protein	c	nonsynonymous	Gly482Asp	hypothetical protein	-7000	Deleterious
CF5	hypothetical protein	c	nonsynonymous	Gly135Asp	hypothetical protein	-2333	Neutral
CF5	hypothetical protein	c	nonsynonymous	Asp26Gly	hypothetical protein	-7000	Deleterious
CF5	hypothetical protein	c	nonsynonymous	Leu93Pro	hypothetical protein	-0.194	Neutral
CF5	Iron acquisition and metabolism	b	nonsynonymous	Thr326Ala	Ferrichrome-iron receptor	-1361	Neutral
CF5	Iron acquisition and metabolism	b	nonsynonymous	Ala202Val	Ferric siderophore transport system, periplasmic binding protein TonB	-1617	Neutral
CF5	Iron acquisition and metabolism	b	nonsynonymous	Asp141Gly	Putative ABC iron siderophore transporter, fused permease and ATPase domains	-6900	Deleterious
CF5	Iron acquisition and metabolism	b+c	nonsynonymous	Gly447Ser	TonB-dependent siderophore receptor	-4633	Deleterious
CF5	Iron acquisition and metabolism	b+c	nonsynonymous	Gly346Ser	iron aquisition outermembrane yersiniabactin receptor (FyuA,Psn,pesticin receptor)	-0.967	Neutral
CF5	Iron acquisition and metabolism	b+c	nonsynonymous	Ala253Thr	Ferric iron ABC transporter, iron-binding protein	2133	Neutral
CF5	Iron acquisition and metabolism	b+c	nonsynonymous	Arg721Gln	Outer membrane receptor for ferric coprogen and ferric-rhodotorulic acid	3278	Neutral
CF5	Iron acquisition and metabolism	b+c	nonsynonymous	Leu222Pro	Ferrichrome-iron receptor	5422	Neutral
CF5	Iron acquisition and metabolism	c	nonsynonymous	Thr137Ala	Transporter	-1003	Neutral
CF5	Iron acquisition and metabolism	c	nonsynonymous	Gly679Glu	TonB-dependent hemin , ferrichrome receptor	-1875	Neutral
CF5	Iron acquisition and metabolism	c	nonsynonymous	Ala724Val	TonB-dependent hemin , ferrichrome receptor	-0.278	Neutral
CF5	Iron acquisition and metabolism	c	nonsynonymous	Gly40Arg	Periplasmic hemin-binding protein	-5804	Deleterious
CF5	Iron acquisition and metabolism	c	nonsynonymous	Arg209His	TonB-dependent siderophore receptor	-3033	Deleterious
CF5	Iron acquisition and metabolism	c	nonsynonymous	Tyr252Cys	Ferric iron ABC transporter, permease protein	-7760	Deleterious
CF5	Iron acquisition and metabolism	c	nonsynonymous	Tyr619Cys	Ferrichrome-iron receptor	-8533	Deleterious
CF5	Iron acquisition and metabolism	c	nonsynonymous	Asp22Gly	Ferrichrome-iron receptor	0.344	Neutral
CF5	Membrane protein	b+c	nonsynonymous	Leu242Pro	Inner membrane protein	-2516	Deleterious
CF5	Membrane protein	b+c	nonsynonymous	Thr333Ala	membrane protein	1089	Neutral
CF5	Membrane protein	c	nonsynonymous	Arg386Gln	Probable transmembrane protein	-0.471	Neutral
CF5	Membrane transport	b	nonsynonymous	Leu62Pro	Branched-chain amino acid transport system permease protein LivM	-6881	Deleterious
CF5	Membrane transport	b	nonsynonymous	Val317Ala	Tricarboxylate transport protein TctC	-2911	Deleterious
CF5	Membrane transport	b	nonsynonymous	Asp720Gly	Mg(2+) transport ATPase	-2861	Deleterious
CF5	Membrane transport	b	nonsynonymous	Val81Ala	TonB-dependent receptor	-3166	Deleterious
CF5	Membrane transport	b	nonsynonymous	Ala409Thr	D-galactonate transporter	-3689	Deleterious
CF5	Membrane transport	b	nonsynonymous	Thr217Ile	Aerobic C4-dicarboxylate transporter for fumarate, L-malate, D-malate, succunate	-5933	Deleterious
CF5	Membrane transport	b	nonsynonymous	His7Arg	ABC transporter ATP-binding protein with unknown substrate	1701	Neutral
CF5	Membrane transport	b+c	nonsynonymous	Val264Ala	D-alanyl transfer protein DltB	-1100	Neutral
CF5	Membrane transport	b+c	nonsynonymous	Gly165Ser	Oligopeptide transport system permease protein	-5897	Deleterious
CF5	Membrane transport	b+c	nonsynonymous	Ala323Thr	TRAP-type C4-dicarboxylate transport system, periplasmic component	-1801	Neutral
CF5	Membrane transport	b+c	nonsynonymous	Cys41Trp	Tricarboxylate transport protein TctC	4581	Neutral
CF5	Membrane transport	b+c	nonsynonymous	Gly49Ser	sodium-solute symporter, putative	3776	Neutral
CF5	Membrane transport	b+c	nonsynonymous	Ile96Val	Sodium/bile acid symporter family	-0.119	Neutral
CF5	Membrane transport	c	nonsynonymous	Val68Ala	ABC transporter ATP-binding protein	-3846	Deleterious
CF5	Membrane transport	c	nonsynonymous	Thr363Ala	Permeases of the major facilitator superfamily	0.038	Neutral
CF5	Membrane transport	c	nonsynonymous	Thr363Met	Aerobic C4-dicarboxylate transporter for fumarate, L-malate, D-malate, succunate	-5964	Deleterious
CF5	Membrane transport	c	nonsynonymous	Gly383Asp	Dipeptide-binding ABC transporter, periplasmic substrate-binding component	-7000	Deleterious
CF5	Membrane transport	c	nonsynonymous	Ala74Pro	Peptide ABC transporter, ATP-binding protein	1116	Neutral
CF5	Membrane transport	c	nonsynonymous	Asp466Gly	Oligopeptide transport system permease protein	-6926	Deleterious
CF5	Membrane transport	c	nonsynonymous	Leu237Pro	Tricarboxylate transport protein TctC	-6625	Deleterious
CF5	Membrane transport	c	nonsynonymous	Leu201Pro	Dipeptide transport system permease protein DppC	-6334	Deleterious
CF5	Membrane transport	c	nonsynonymous	Ile131Thr	Tricarboxylate transport protein TctC	-3533	Deleterious
CF5	Membrane transport	c	nonsynonymous	Ser238Pro	Malate Na(+) symporter	-0.844	Neutral
CF5	Membrane transport	c	nonsynonymous	Thr15Ala	TonB-dependent receptor	-0.967	Neutral
CF5	Metabolism	b	nonsynonymous	Leu363Pro	Na+/H+ antiporter NhaA type	-6787	Deleterious
CF5	Metabolism	b	nonsynonymous	Leu571Pro	Methyltransferase	-6356	Deleterious
CF5	Metabolism	b	nonsynonymous	Asp628Gly	Formate dehydrogenase O alpha subunit	-4720	Deleterious
CF5	Metabolism	b	nonsynonymous	Leu141Pro	Carbonic anhydrase	-2942	Deleterious
CF5	Metabolism	b	nonsynonymous	Val235Ala	Beta-carotene ketolase	-3417	Deleterious
CF5	Metabolism	b+c	nonsynonymous	Asp194Gly	Phenazine biosynthesis protein PhzF	-2883	Deleterious
CF5	Metabolism	b+c	nonsynonymous	Ala206Thr	Methyltransferase	-1317	Neutral
CF5	Metabolism	b+c	nonsynonymous	Arg75Gln	Phenylacetic acid degradation operon negative regulatory protein PaaX	1343	Neutral
CF5	Metabolism	b+c	nonsynonymous	Pro304Leu	2-dehydro-3-deoxygalactonokinase	3207	Neutral
CF5	Metabolism	c	nonsynonymous	Val157Ala	Opine oxidase subunit A	-2672	Deleterious
CF5	Metabolism	c	nonsynonymous	Asp21Gly	PhnH protein	-5622	Deleterious
CF5	Metabolism	c	nonsynonymous	Trp48Arg	Cytochrome c4	-1769	Neutral
CF5	Metabolism	c	nonsynonymous	Met119Val	Putative metalloprotease yggG	-2199	Neutral
CF5	Metabolism	c	nonsynonymous	Arg138Cys	Taurine transport ATP-binding protein TauB	-3353	Deleterious
CF5	Metabolism	c	nonsynonymous	Gly154Ser	Phosphoribosylformylglycinamidine cyclo-ligase	-4169	Deleterious
CF5	Metabolism	c	nonsynonymous	Pro227Leu	Glycosyltransferase	1783	Neutral
CF5	Metabolism	c	nonsynonymous	Val244Ile	Pca regulon regulatory protein PcaR	-0.883	Neutral
CF5	Metabolism	c	nonsynonymous	Pro369Leu	Dihydrolipoamide dehydrogenase	-1713	Neutral
CF5	Metabolism	c	nonsynonymous	Gly96Ser	D-aminoacylase	-5896	Deleterious
CF5	Metabolism	c	nonsynonymous	Leu299Pro	Alkanesulfonate monooxygenase	-6751	Deleterious
CF5	Metabolism	c	nonsynonymous	Thr384Ala	Cyanophycin synthase	-3321	Deleterious
CF5	Metabolism	c	nonsynonymous	Val81Ala	Scaffold protein for [4Fe-4S] cluster assembly ApbC, MRP-like	-3951	Deleterious
CF5	Metabolism	c	nonsynonymous	Asp59Gly	Maltodextrin glucosidase	-0.662	Neutral
CF5	Metabolism	c	nonsynonymous	Thr249Ala	Predicted metal-dependent hydrolase of the TIM-barrel fold	-1267	Neutral
CF5	Metabolism of aromatic compounds	c	nonsynonymous	Ala79Val	Dienelactone hydrolase family	-3992	Deleterious
CF5	Metabolism of aromatic compounds	c	nonsynonymous	Leu48Pro	Transcriptional regulator, IclR family	-2406	Neutral
CF5	Metabolism of aromatic compounds/Cofactors, vitamins	c	nonsynonymous	Trp95Arg	Homogentisate 1,2-dioxygenase	-13984	Deleterious
CF5	Nitrogen metabolism	c	nonsynonymous	Val394Met	Nitrate ABC transporter, nitrate-binding protein	-1373	Neutral
CF5	Nitrogen metabolism	c	nonsynonymous	Tyr91His	Cyanate ABC transporter, permease protein	-2510	Deleterious
CF5	Nucleosides and nucleotides	c	nonsynonymous	Ala343Thr	Xanthine/uracil/thiamine/ascorbate permease family protein	-3979	Deleterious
CF5	Nucleosides and nucleotides	c	nonsynonymous	Tyr397Cys	GMP synthase [glutamine-hydrolyzing]	-7024	Deleterious
CF5	Phages, prophages, transposable elements, plasmids	b	nonsynonymous	Arg606Cys	Phage tail length tape-measure protein 1	-2437	Neutral
CF5	Phages, prophages, transposable elements, plasmids	c	nonsynonymous	Phe99Leu	putative phage repressor	0.001	Neutral
CF5	Phages, prophages, transposable elements, plasmids	c	nonsynonymous	Ala498Val	putative bacteriophage protein	-1697	Neutral
CF5	Phosphorous metabolism	c	nonsynonymous	Ile3Thr	PhnO protein	-3088	Deleterious
CF5	Protein metabolism	c	nonsynonymous	Leu137Pro	ATP-dependent hsl protease ATP-binding subunit HSLU	-6934	Deleterious
CF5	putative inner membrane protein	b	nonsynonymous	Leu108Pro	putative inner membrane protein	-2267	Neutral
CF5	putative integral membrane protein	c	nonsynonymous	Gly60Ala	putative integral membrane protein	-1553	Neutral
CF5	Putative membrane protein	b	nonsynonymous	Gly44Ser	Putative membrane protein	-0.781	Neutral
CF5	putative membrane protein	c	nonsynonymous	Gln96Arg	putative membrane protein	-1754	Neutral
CF5	putative membrane protein	c	nonsynonymous	Arg132His	putative membrane protein	-0.995	Neutral
CF5	Regulation and cell signaling	b	nonsynonymous	Gln17Arg	Putative Heme-regulated two-component response regulator	-0.536	Neutral
CF5	Regulation and cell signaling	b	nonsynonymous	His154Arg	LysR family transcriptional regulator YnfL	-0.276	Neutral
CF5	Regulation and cell signaling	b	nonsynonymous	Tyr16His	Sensory histidine kinase in two-component regulatory system with RstA	-2597	Deleterious
CF5	Regulation and cell signaling	b	nonsynonymous	Val241Ala	histidine kinase	-1698	Neutral
CF5	Regulation and cell signaling	b	nonsynonymous	Val487Ala	Aerotaxis sensor receptor protein	-3827	Deleterious
CF5	Regulation and cell signaling	b+c	nonsynonymous	Ala241Val	Sensory box/GGDEF family protein	-0.531	Neutral
CF5	Regulation and cell signaling	c	nonsynonymous	Cys19Arg	Putative Heme-regulated two-component response regulator	-0.010	Neutral
CF5	Regulation and cell signaling	c	nonsynonymous	Ile8Thr	histidine kinase	-0.177	Neutral
CF5	Regulation and cell signaling	c	nonsynonymous	Ala476Thr	GTP pyrophosphokinase (EC 2.7.6.5), (p)ppGpp synthetase II / Guanosine-3',5'-bis(diphosphate) synthetase II / Guanosine-3',5'-bis(diphosphate) 3'-pyrophosphohydrolase	-2277	Neutral
CF5	Regulation and cell signaling	c	nonsynonymous	Val11Ala	Nitrogen regulation protein NtrY	-1718	Neutral
CF5	Respiration	b	nonsynonymous	Phe140Leu	Cytochrome O ubiquinol oxidase subunit I	-4565	Deleterious
CF5	Respiration	c	nonsynonymous	Glu61Lys	NAD-dependent formate dehydrogenase beta subunit	-0.412	Neutral
CF5	Respiration	c	nonsynonymous	Thr173Ala	Quinone oxidoreductase	0.455	Neutral
CF5	Respiration	c	nonsynonymous	Gly87Asp	NADH dehydrogenase	-5276	Deleterious
CF5	RNA metabolism	b	nonsynonymous	Asp370Gly	RNA polymerase sigma-54 factor RpoN	-4645	Deleterious
CF5	RNA metabolism/Cofactors, vitamins	c	nonsynonymous	Asp92Gly	tRNA(Ile)-lysidine synthetase	-2691	Deleterious
CF5	Stress response	b	nonsynonymous	Ala396Thr	Cell wall endopeptidase, family M23/M37	-0.734	Neutral
CF5	Stress response	c	nonsynonymous	Gly59Ser	Uncharacterized glutathione S-transferase-like protein	-2719	Deleterious
CF5	Stress response	c	nonsynonymous	Ala482Thr	Serine phosphatase RsbU, regulator of sigma subunit	0.433	Neutral
CF5	Stress response	c	nonsynonymous	Asp94Gly	Organic hydroperoxide resistance protein	-6460	Deleterious
CF5	Stress response/cell wall and capsule	b+c	nonsynonymous	Leu108Pro	HtrA protease/chaperone protein	4457	Neutral
CF5	Transcription and translation	b	nonsynonymous	Val215Ala	LysR-family transcriptional regulator	-1903	Neutral
CF5	Transcription and translation	b	nonsynonymous	Ala103Val	ECF-family sigma factor	-1518	Neutral
CF5	Transcription and translation	b	nonsynonymous	Ala355Thr	Transcriptional regulator, GntR family domain /Aspartate aminotransferase	-2456	Neutral
CF5	Transcription and translation	b	nonsynonymous	Val189Ala	DNA-binding response regulator, LuxR family	-4000	Deleterious
CF5	Transcription and translation	b	nonsynonymous	Tyr33Cys	Transcriptional regulator, GntR family	-6589	Deleterious
CF5	Transcription and translation	b	nonsynonymous	Phe133Leu	Predicted D-glucarate or D-galactorate regulator, GntR family	-2824	Deleterious
CF5	Transcription and translation	b	nonsynonymous	Leu50Pro	Transcriptional repressor, BlaI/MecI family	-6500	Deleterious
CF5	Transcription and translation	b	nonsynonymous	Asn16Ser	Translation initiation factor 1	1208	Neutral
CF5	Transcription and translation	b+c	nonsynonymous	Leu72Pro	Shufflon-specific DNA recombinase	1056	Neutral
CF5	Transcription and translation	b+c	nonsynonymous	His244Arg	Transcriptional regulator, RpiR family	-0.067	Neutral
CF5	Transcription and translation	b+c	nonsynonymous	Pro154Leu	Nitrogen regulation protein NtrB	6265	Neutral
CF5	Transcription and translation	b+c	nonsynonymous	His213Arg	LysR-family transcriptional regulator	0.569	Neutral
CF5	Transcription and translation	c	nonsynonymous	Gly36Ser	Co-activator of prophage gene expression IbrA	-5788	Deleterious
CF5	Transcription and translation	c	nonsynonymous	Val33Ile	Transcriptional regulator, LysR family	-0.814	Neutral
CF5	Transcription and translation	c	nonsynonymous	Val168Ala	Transcriptional regulator	-2090	Neutral
CF5	Transcription and translation	c	nonsynonymous	Val54Ala	RNA polymerase sigma-70 factor, ECF subfamily	-3757	Deleterious
CF5	Transcription and translation	c	nonsynonymous	Thr32Ala	RNA polymerase sigma-54 factor RpoN	-0.133	Neutral
CF5	Transport	b	nonsynonymous	Ser825Pro	autotransporter	-1712	Neutral
CF5	Transport	b+c	nonsynonymous	Thr52Ile	cell processes; transport of small molecules; amino acids, amines, peptides	3309	Neutral
CF5	Transport	c	nonsynonymous	Arg117Cys	Transporter	-4300	Deleterious
CF5	Transport	c	nonsynonymous	Phe105Leu	oligopeptide transporter	-5005	Deleterious
CF5	Unknown function	b	nonsynonymous	Leu55Pro	UPF0225 protein YchJ	-7000	Deleterious
CF5	Virulence, disease and defence	b	nonsynonymous	Val421Ala	Diguanylate cyclase/phosphodiesterase domain 2	-3800	Deleterious
CF5	Virulence, disease and defence	b	nonsynonymous	Tyr88His	Virulence protein	-0.622	Neutral
CF5	Virulence, disease and defence	b	nonsynonymous	Arg28Cys	Multidrug efflux RND membrane fusion protein MexC	-1530	Neutral
CF5	Virulence, disease and defence	b	nonsynonymous	Arg323His	Patatin	-4406	Deleterious
CF5	Virulence, disease and defence	b	nonsynonymous	Leu249Pro	Nitrous oxide reductase maturation protein NosR	-6544	Deleterious
CF5	Virulence, disease and defence	b	nonsynonymous	Met824Val	RND efflux system, inner membrane transporter CmeB	-0.796	Neutral
CF5	Virulence, disease and defence	b+c	nonsynonymous	Ala97Pro	Extracytoplasmic function (ECF) sigma factor VreI	5767	Neutral
CF5	Virulence, disease and defence	c	nonsynonymous	Val353Ala	Multidrug and toxin extrusion (MATE) family efflux pump YdhE/NorM, homolog	-0.943	Neutral
CF5	Virulence, disease and defence	c	nonsynonymous	Arg157His	Type I secretion system, membrane fusion protein LapC	-1372	Neutral
CF5	Virulence, disease and defence	c	nonsynonymous	Ala218Gly	Nitrite reductase accessory protein NirV	-0.604	Neutral
CF5	Virulence, disease and defence	c	nonsynonymous	Ala310Val	Iron-regulated protein A precursor	-2069	Neutral
CF5	Virulence, disease and defence	c	nonsynonymous	Thr280Ile	Uncharacterized protein ImpA	-0.663	Neutral
CF5	Virulence, disease and defence	c	nonsynonymous	Gly44Asp	CopG protein	-6933	Deleterious
CF5	Virulence, disease and defence	c	nonsynonymous	Ala545Val	Fimbriae usher protein StdB	-1511	Neutral
CF5	Virulence, disease and defence	c	nonsynonymous	Gly202Ser	Type III secretion host injection and negative regulator protein (YopD)	-3500	Deleterious
CF5	Virulence, disease and defence	c	nonsynonymous	Ser111Phe	Flagellar biosynthesis protein FliC	-5879	Deleterious
CF5	Virulence, disease and defence	c	nonsynonymous	Thr948Ala	Cobalt-zinc-cadmium resistance protein CzcA: Cation efflux system protein CusA	-5000	Deleterious
CF5	Virulence, disease and defence	c	nonsynonymous	Asp576Gly	DNA gyrase subunit B	-0.201	Neutral
CF5	Virulence, disease and defence	c	nonsynonymous	Tyr203Cys	Type I secretion system, outer membrane component LapE # AggA	-2658	Deleterious
CF5	Transcription and translation	c	start lost	Met1?	Transcriptional regulator, GntR family
CF5	putative exported protein	c	stop	Trp158*	putative exported protein
CF5	Virulence, disease and defence	b	stop	Gln106*	Cobalt-zinc-cadmium resistance protein CzcA; Cation efflux system protein CusA
CF5	Regulation and cell signaling	c	stop lost	Ter541Trp	Methyl-accepting chemotaxis protein I (serine chemoreceptor protein)
CF5		b	synonymous	Gly110Gly	L-proline glycine betaine ABC transport system permease protein ProV
CF5		b	synonymous	Arg617Arg	TonB-dependent receptor
CF5		b	synonymous	Arg52Arg	Uncharacterized iron-regulated membrane protein; Iron-uptake factor PiuB
CF5		b	synonymous	Ala397Ala	Cytochrome c-type protein NapC
CF5		b	synonymous	Ala221Ala	hypothetical protein
CF5		b	synonymous	Pro131Pro	Salicylate hydroxylase
CF5		b	synonymous	Gly449Gly	putative phage-related protein
CF5		b	synonymous	Ala243Ala	Peptide synthetase
CF5		b	synonymous	Leu18Leu	Transcriptional regulator, TetR family
CF5		b	synonymous	Pro142Pro	FOG: Ankyrin repeat
CF5		b+c	synonymous	Leu10Leu	Response regulator NasT
CF5		b+c	synonymous	Gly192Gly	NAD-dependent protein deacetylase of SIR2 family
CF5		b+c	synonymous	Pro3Pro	Cytosolic acyl coenzyme A thioester hydrolase
CF5		b+c	synonymous	Glu109Glu	Permeases of the major facilitator superfamily
CF5		b+c	synonymous	Ala48Ala	hypothetical protein
CF5		b+c	synonymous	Asp277Asp	L-carnitine dehydratase/bile acid-inducible protein F
CF5		b+c	synonymous	Asp551Asp	Periplasmic nitrate reductase precursor
CF5		b+c	synonymous	Pro63Pro	Integral membrane protein
CF5		b+c	synonymous	Ala181Ala	Biofilm PGA outer membrane secretin PgaA
CF5		b+c	synonymous	Gly77Gly	Acyltransferase 3
CF5		b+c	synonymous	Asn28Asn	probable exported protein YPO4070
CF5		c	synonymous	Ala238Ala	Type III secretion outermembrane contact sensing protein (YopN,Yop4b,LcrE) / Type III secretion outermembrane negative regulator of secretion (TyeA)
CF5		c	synonymous	Val345Val	Beta-lactamase
CF5		c	synonymous	Pro742Pro	Multimodular transpeptidase-transglycosylase
CF5		c	synonymous	Val398Val	hypothetical protein
CF5		c	synonymous	Val306Val	UDP-glucose dehydrogenase
CF5		c	synonymous	Val341Val	wo-component system sensor protein / Periplasmic iron-binding protein
CF5		c	synonymous	Gly95Gly	Biotin synthesis protein BioC
CF5		c	synonymous	Ala426Ala	Dihydroxy-acid dehydratase
CF5		c	synonymous	Phe239Phe	Carbon starvation protein A
CF5		c	synonymous	Pro29Pro	Arsenate reductase
CF5		c	synonymous	Thr170Thr	Cell division transporter, ATP-binding protein
CF5		c	synonymous	Pro11Pro	hypothetical protein
CF5		c	synonymous	Leu122Leu	hypothetical protein
CF5		c	synonymous	Asp185Asp	putative exported protein"
CF5		c	synonymous	Leu292Leu	Aspartyl-tRNA(Asn) amidotransferase subunit A/Glutamyl-tRNA(Gln) amidotransferase subunit
CF5		c	synonymous	Thr349Thr	hypothetical protein
CF5		c	synonymous	Phe50Phe	4-carboxymuconolactone decarboxylase domain/alkylhydroperoxidase AhpD family core domain protein
CF5		c	synonymous	Lys272Lys	Transcriptional regulator, IclR family
CF5		c	synonymous	Ala644Ala	Ferrichrome-iron receptor
CF5		c	synonymous	Ser111Ser	conserved hypothetical protein
CF5		c	synonymous	His41His	Phosphoglucosamine mutase
CF5		c	synonymous	Gly72Gly	hypothetical protein
CF5		c	synonymous	Ala113Ala	Multidrug and toxin extrusion (MATE) family efflux pump YdhE/NorM, homolog
CF5		c	synonymous	Pro121Pro	hypothetical protein
CF5		c	synonymous	Phe556Phe	ABC-type anion transport system, duplicated permease component
CF5		c	synonymous	Gly285Gly	N-methylhydantoinase A
CF5		c	synonymous	Ala104Ala	GCN5-related N-acetyltransferase
CF5		c	synonymous	Arg31Arg	regulatory protein, putative
CF5		c	synonymous	Ter224Ter	putative lipoprotein
CF5		c	synonymous	Pro187Pro	Uroporphyrinogen-III synthase
CF5		c	synonymous	Asp302Asp	Pyruvate oxidase
